# Supplementary material for: Psychometric Validation of the CLN2 Quality of Life Questionnaire in Participants with CLN2 Disease Treated with Cerliponase Alfa
Source: Healthcare (Basel). 2024 Nov 8;12(22):2229. doi: 10.3390/healthcare12222229 (PMC11593549; doi:10.3390/healthcare12222229)
Supplement: Supplementary file 1 [file healthcare-12-02229-s001.zip]

Archive with 2 entries (2 files):
- Supplementary File S1.pdf
- Supplementary file S2.pdf
